# Supplementary material for: Adolescents’ beliefs and perceptions of acne vulgaris: A cross-sectional study in Montenegrin schoolchildren
Source: PLoS One. 2021 Jun 16;16(6):e0253421. doi: 10.1371/journal.pone.0253421 (PMC8208562; doi:10.1371/journal.pone.0253421)
Supplement: S1 File — (XLS) [file pone.0253421.s001.xls]

## Sheet: Sheet2
Age	Sex	Acne presence	Visited doctor	Genetics	Hormones	Stress	Greasy food	Sweets	Diary	Sweating	Exercise	Sun exposure	Less sleep hours	Inadequate face washing	Smoking	Alcohol	Coffee	Cosmetics/make up	Cosmetic treatment	Diet change	Gaining weight	Losing weight	Water hydrate	Sun exposure	Smoking	On holidays	Info/parents	Info/ physicians	Info/ pharmacists	Info/friends	Info/ internet	Info/TV	Info/ magazines
15	0	0		1	1	1	1	0	0	1	0	0	1	1	0	0	0	1	1	1	1	0	1	0	0	0	1	0	0	0	1	0	0
15	1	1	1	0	1	1	1	1	1	1	0	0	1	1	1	1	1	1	1	1	0	0	1	0	0	1	0	0	0	0	1	1	0
14	1	0		1	1	0	0	1	0	1	0	1	0	1	1	1	1	0	1	0	0	0	1	0	0	0	0	0	0	0	1	1	0
15	1	1	1	0	1	1	1	1	0	1	1	1	0	1	1	0	1	1	1	0	0	1	1	0	0	1	1	0	0	1	1	1	0
15	1	1	0	0	1	1	1	1	0	0	0	0	1	1	1	1	1	1	1	1	0	0	1	0	0	1	1	0	1	1	1	1	1
15	0	1	0	1	1	0	1	1	0	0	0	0	0	1	0	0	0	0	1	1	0	0	1	0	0	0	1	0	0	1	1	0	0
14	0	0		1	1	1	0	1	0	0	0	0	0	1	1	0	0	1	0	1	0	0	0	0	0	0	1	0	0	0	1	1	0
15	1	1	1	1	1	1	1	1	0	1	1	0	1	1	1	1	1	0	1	1	0	0	0	0	0	1	0	1	0	0	1	1	0
15	1	0		1	1	1	1	1	0	1	0	0	1	1	0	0	0	1	1	1	0	0	1	0	0	0	1	0	1	1	1	0	0
15	0	0		1	0	1	1	0	0	1	0	0	1	1	1	1	0	1	1	1	0	0	1	0	0	1	1	1	1	0	1	1	0
15	0	1	1	0	1	0	0	0	0	1	0	0	0	1	0	0	0	0	1	0	0	0	0	1	0	0	1	1	0	0	1	1	0
16	0	1	1	1	1	0	0	1	0	1	0	0	0	1	0	0	0	0	0	1	1	0	1	0	0	0	0	0	0	0	0	0	0
15	0	0		1	1	0	1	0	0	1	1	0	0	0	0	0	0	0	0	0	1	1	0	1	0	1	1	0	1	0	1	0	1
15	0	0		1	1	1	1	1	0	1	0	0	0	1	0	0	0	1	1	1	0	0	1	0	0	0	1	0	0	1	1	0	0
15	0	1	0	0	1	0	1	1	1	1	1	1	1	1	1	0	1	1	1	1	0	0	1	0	0	0	1	1	0	1	1	1	0
15	1	1	1	0	1	1	1	1	0	1	0	0	1	1	1	1	0	1	1	1	0	0	1	0	0	0	1	0	0	0	1	1	0
15	1	0		1	1	1	1	1	1	1	0	0	0	1	1	1	0	1	1	1	0	0	1	0	0	0	1	0	0	1	1	1	1
15	1	0		1	1	1	1	1	1	1	1	0	0	1	1	1	0	0	1	1	0	0	1	0	0	1	1	1	1	1	1	1	1
15	1	0		1	1	1	1	1	0	0	0	0	0	0	0	0	0	1	1	1	0	0	1	0	0	0	0	0	0	0	1	1	0
15	1	0		1	1	1	1	1	1	1	0	1	1	1	1	1	1	1	1	1	0	0	1	0	0	0	1	0	0	0	0	0	0
15	1	0		1	1	1	1	1	0	1	0	0	0	1	0	0	0	1	1	1	0	0	1	0	0	0	1	0	0	1	0	0	1
15	1	1	1	0	1	0	1	1	1	1	0	0	0	0	0	0	0	1	0	1	0	0	1	0	0	0	0	1	1	1	1	0	0
15	0	0		1	1	1	1	1	0	1	0	0	0	1	1	1	0	0	1	1	0	1	1	0	0	1	0	1	0	1	1	1	0
16	0	1	1	1	0	1	1	1	0	0	0	0	1	1	1	0	0	1	1	1	0	1	1	1	0	1	0	0	0	0	1	0	1
15	1	0		1	1	1	0	0	1	1	0	0	1	1	1	1	0	0	1	0	0	0	0	0	0	1	0	0	0	0	1	0	0
15	1	0		1	1	1	1	1	0	1	0	0	0	1	0	0	0	0	1	1	0	0	1	0	0	0	1	0	0	1	1	0	0
16	1	0		1	1	0	0	1	0	1	1	0	0	1	0	0	0	1	1	1	0	0	1	0	0	0	1	1	0	1	1	1	1
14	1	1	0	1	1	1	1	1	0	1	0	1	1	1	0	1	1	1	1	1	0	0	1	0	0	1	0	0	0	0	1	0	0
15	1	1	1	1	0	1	0	1	0	1	0	0	0	1	0	0	0	0	1	0	0	0	1	0	0	0	1	1	0	0	1	0	0
15	1	0		1	1	1	0	1	0	1	0	1	1	1	0	0	0	1	1	1	0	0	1	0	0	0	0	0	0	0	1	0	0
15	1	1	1	0	1	1	0	1	0	1	0	0	0	0	0	0	0	0	0	1	0	0	0	0	0	0	1	0	0	0	1	1	0
15	0	1	0	0	1	1	1	1	0	0	0	0	0	1	0	0	0	1	1	1	0	0	1	0	0	1	1	0	0	0	0	0	0
15	1	1	1	0	1	1	1	1	1	1	0	1	1	1	1	1	0	1	1	1	0	0	1	0	0	1	0	0	0	1	1	1	0
15	0	1	1	0	0	0	0	1	0	1	0	0	0	1	1	1	0	0	0	1	0	0	1	1	0	0	1	0	0	0	1	0	0
15	1	1	1	1	1	1	1	1	0	1	0	0	0	1	0	0	0	1	1	1	0	0	1	1	0	0	1	0	1	1	1	0	0
15	1	1	1	1	1	1	1	1	0	1	0	0	0	1	1	1	0	1	1	1	0	0	1	0	0	1	0	0	0	0	1	0	1
15	0	1	1	1	1	0	1	1	0	1	0	0	0	1	0	0	0	1	1	1	0	0	0	0	0	0	1	1	1	1	1	1	1
15	1	0		1	1	1	1	1	1	1	0	1	1	1	1	1	0	1	0	1	0	0	1	0	0	1	0	0	0	1	1	1	1
15	1	0		1	1	1	1	1	0	1	0	0	1	1	1	1	1	1	1	1	0	1	1	0	0	0	1	1	1	0	0	0	0
15	0	1	1	1	0	0	0	1	0	0	0	1	1	0	1	0	1	1	1	1	0	1	1	0	0	1	1	0	0	1	1	0	1
15	1	0		1	1	1	1	1	0	1	0	0	1	1	1	0	0	1	1	1	0	0	1	0	0	0	1	0	0	1	1	0	0
15	1	0		1	1	1	1	1	0	1	0	0	0	1	1	1	0	1	1	0	0	0	1	0	0	1	1	1	0	0	0	0	0
15	1	0		1	1	1	1	1	0	1	0	0	0	1	1	0	0	1	1	1	0	0	1	0	0	0	1	0	0	0	1	0	0
15	0	1	1	1	1	1	1	1	0	1	1	0	1	1	0	0	0	1	1	1	0	0	0	0	0	1	1	0	0	0	0	0	0
15	1	1	1	1	1	1	1	1	0	1	0	0	0	1	0	0	0	0	1	1	0	1	1	1	0	1	0	1	0	1	0	0	0
15	1	1	1	1	1	1	1	1	0	1	1	1	1	1	0	0	0	1	1	1	0	0	1	1	0	1	1	0	0	0	0	1	0
15	1	1	1	1	1	1	1	1	1	0	0	0	1	1	1	1	1	0	0	0	0	0	1	0	0	0	1	0	1	1	1	0	0
15	0	0		1	1	0	1	1	0	1	0	0	1	1	0	0	1	1	0	1	0	1	1	1	0	1	0	0	0	0	1	0	0
15	0	1	1	0	0	0	1	1	0	1	0	0	0	1	1	1	0	0	1	1	0	0	1	1	0	0	1	1	1	0	0	0	1
15	1	0		1	1	1	0	1	0	0	0	0	1	1	0	0	0	1	1	0	0	0	1	1	0	1	1	0	0	1	1	1	1
15	1	1	1	1	1	1	1	1	0	1	0	0	1	1	1	1	0	1	1	1	0	1	1	1	0	1	1	0	0	0	0	0	0
15	1	0		1	1	1	1	1	1	1	1	1	1	1	1	1	1	1	1	0	0	0	0	0	0	0	1	1	0	0	0	0	0
15	1	1	1	0	0	1	1	1	1	1	1	0	0	1	1	1	0	1	1	1	0	0	1	0	0	1	1	0	0	1	1	1	1
15	1	1	0	1	1	1	0	0	0	1	0	0	0	1	1	1	0	1	1	0	0	0	1	1	0	1	1	0	0	0	1	0	0
15	1	1	0	0	0	0	1	0	0	0	0	0	0	0	1	1	0	0	0	1	0	0	1	0	1	0	1	1	1	0	0	1	1
15	0	0		0	1	0	1	1	0	0	0	0	0	1	0	0	0	1	1	1	0	1	1	1	0	0	0	1	1	0	1	0	0
15	1	0		1	1	1	1	1	1	1	0	0	0	0	1	0	1	1	0	1	0	0	1	1	1	1	1	1	0	0	1	1	1
14	1	1	0	0	0	1	1	1	0	0	0	0	1	1	1	1	0	1	0	1	0	0	1	0	0	1	1	0	0	1	0	0	0
15	1	0		1	1	1	1	1	0	0	0	1	1	0	0	1	0	1	1	1	0	1	1	1	0	1	0	0	0	1	1	0	1
14	1	0		1	1	0	1	1	0	0	0	0	0	1	1	0	0	0	1	1	0	1	1	1	0	0	1	0	0	1	1	1	1
15	1	0		1	1	1	1	1	1	0	0	0	1	1	0	1	1	0	0	1	1	0	1	1	0	1	1	0	0	0	1	1	1
15	1	0		1	1	1	1	1	0	1	0	1	1	1	1	1	1	1	1	1	0	0	1	0	0	1	1	0	0	1	1	1	1
15	1	0		1	1	1	1	1	1	1	0	1	0	1	1	1	0	1	1	1	0	0	1	0	0	1	1	0	0	0	0	0	0
15	1	0		1	1	1	1	1	0	0	0	1	1	1	1	1	1	1	1	1	0	1	1	0	0	1	1	1	1	1	1	0	0
14	1	0		1	1	1	1	1	0	1	0	0	0	1	1	0	0	1	1	1	0	0	1	0	0	0	1	1	1	0	1	0	0
15	1	0		1	1	1	1	0	0	1	0	0	0	1	1	1	0	1	1	1	0	0	1	0	0	1	1	0	0	0	0	0	0
15	1	1	1	0	1	1	1	1	0	1	0	0	1	1	1	1	0	1	1	1	0	1	1	1	0	1	1	1	0	0	1	0	0
15	1	1	1	1	1	0	1	1	0	1	0	0	1	1	1	0	0	1	1	1	0	0	1	1	0	1	1	0	1	1	1	1	0
15	1	0		1	0	1	1	1	0	0	0	0	1	1	0	0	0	1	1	1	0	0	1	0	0	1	1	0	0	1	1	0	1
15	1	0		1	1	1	1	1	1	0	1	0	0	1	0	0	0	1	0	1	0	0	1	1	0	0	1	0	0	1	0	0	0
14	1	1	1	0	1	1	1	1	0	0	0	0	0	1	1	1	1	1	1	1	0	0	1	0	0	0	1	1	0	0	1	0	0
14	0	0		1	1	1	0	0	0	1	0	0	1	1	0	0	0	1	0	0	0	0	1	1	0	1	1	1	1	1	1	0	0
15	0	1	0	0	1	0	1	1	0	0	0	0	1	1	0	0	0	0	1	1	0	0	0	0	0	1	1	0	0	1	1	0	0
15	0	1	1	0	1	1	1	1	0	1	0	0	1	1	1	1	0	1	1	1	0	0	1	0	0	1	1	0	0	1	1	1	0
15	1	1	0	0	1	1	0	0	0	1	1	0	0	1	1	1	0	1	1	0	0	0	1	0	0	1	1	0	1	1	1	0	0
14	1	1	1	1	1	1	1	1	1	1	0	0	0	1	0	1	0	1	1	1	0	1	1	1	0	1	1	1	1	0	1	0	0
15	1	1	1	0	1	0	1	1	1	0	0	0	1	1	0	0	0	1	1	1	0	0	1	0	0	0	1	0	0	0	1	0	0
14	1	0		1	1	1	1	1	1	1	1	0	1	1	1	1	1	0	1	1	0	0	1	0	0	1	1	0	0	0	1	0	0
15	1	0		1	1	1	0	1	0	1	1	0	0	1	0	0	0	0	1	0	0	0	1	0	0	0	1	1	0	1	1	0	1
14	1	0		1	1	1	1	1	0	1	0	0	0	1	0	0	0	1	1	1	0	0	1	0	0	1	1	0	0	0	0	0	0
15	1	0		1	1	0	1	1	0	1	1	0	0	1	0	0	0	1	1	1	0	0	1	0	0	0	1	0	0	0	0	0	1
14	1	1	1	0	1	1	1	1	1	0	0	1	1	1	1	1	0	1	1	1	0	0	1	0	0	0	0	0	0	0	1	0	0
15	1	0		1	1	0	1	0	0	1	1	0	0	1	0	0	0	1	1	1	0	0	0	0	0	0	1	1	0	0	0	0	0
14	1	0		1	1	1	1	1	1	1	1	0	1	1	1	1	1	1	1	1	0	0	1	1	0	1	1	1	0	1	1	0	0
15	1	1	1	1	1	1	1	1	1	0	0	0	0	1	0	0	0	1	1	1	0	0	1	0	0	1	1	0	0	1	1	0	0
15	1	1	1	0	1	1	1	1	0	1	0	0	1	1	1	0	1	0	1	1	0	0	1	0	0	1	1	1	1	1	1	0	0
15	0	0		1	1	0	0	0	0	0	0	1	0	1	0	0	0	1	1	0	0	0	0	0	0	0	1	1	0	1	1	0	0
15	1	0		1	1	1	1	1	1	1	0	0	0	1	1	1	1	1	1	1	0	1	1	1	0	1	1	0	0	1	1	1	0
15	1	0		1	1	0	0	1	0	1	0	0	1	1	1	1	1	1	1	1	0	0	1	0	0	0	1	0	0	1	1	1	1
15	1	0		1	1	1	1	1	1	1	0	1	0	1	1	1	1	1	1	1	0	0	1	0	0	0	1	0	0	1	1	0	0
15	1	0		1	1	1	1	1	0	0	0	0	1	1	1	0	0	1	1	1	0	0	1	0	0	1	1	1	1	1	1	1	1
15	1	0		0	1	1	1	1	0	0	0	0	0	1	1	1	0	1	1	1	0	0	1	0	0	1	1	0	0	1	1	0	1
14	0	1	1	0	1	0	1	1	0	0	0	0	0	0	1	1	0	0	1	1	0	0	1	1	0	0	1	0	0	1	1	1	1
15	1	0		0	1	1	1	1	1	1	0	1	0	1	1	0	1	1	0	1	0	0	1	0	0	0	1	0	0	1	1	0	0
15	1	0		1	1	1	1	1	1	1	0	0	1	1	1	1	1	1	1	1	0	0	1	0	0	1	1	0	0	0	1	1	1
15	1	0		0	1	1	1	1	1	1	0	1	1	1	1	1	0	1	1	1	0	0	1	0	0	0	1	0	0	0	1	1	0
15	1	0		0	1	1	1	1	0	1	0	0	1	1	1	1	1	1	1	1	0	0	1	1	0	1	1	1	0	1	1	1	0
15	0	1	1	1	1	1	1	1	1	1	1	0	0	1	1	1	1	1	1	1	0	0	1	0	0	1	0	0	0	0	1	1	0
15	1	0		1	1	0	1	1	0	0	0	0	0	1	0	0	0	0	0	1	0	0	1	0	0	0	1	1	0	0	0	0	0
15	0	0		0	1	0	1	1	0	0	0	0	0	1	0	1	0	0	1	1	0	0	1	0	0	0	1	0	0	0	1	1	1
15	1	0		0	1	1	0	1	0	0	0	0	1	1	1	1	0	1	1	1	0	0	1	0	0	1	1	1	0	1	1	1	1
15	0	1	0	1	1	0	1	0	0	1	0	0	0	1	0	0	0	1	1	1	0	1	1	1	0	0	1	0	0	0	1	0	1
15	0	1	1	1	1	1	1	1	0	1	0	0	1	1	1	0	0	1	1	1	0	1	1	1	0	1	1	0	0	1	1	0	0
15	0	0		1	1	1	1	1	1	1	1	0	1	0	1	1	0	1	1	1	0	0	1	0	0	1	1	1	0	0	1	1	1
15	0	0		1	1	0	1	1	0	0	0	0	0	0	0	0	0	0	0	0	0	0	0	0	0	0	0	0	0	0	0	0	0
15	0	0		1	1	0	0	1	0	0	0	0	0	1	0	0	0	0	0	1	0	0	1	0	0	0	0	0	0	0	1	1	0
14	1	0		0	1	1	1	1	0	0	0	0	1	1	0	0	0	1	1	1	0	0	1	0	0	1	0	0	0	0	1	1	0
14	1	1	1	0	1	1	1	1	0	1	1	0	1	1	0	0	0	1	0	0	0	0	1	0	0	1	0	0	0	0	1	1	1
15	0	0		0	1	1	1	1	0	0	0	0	0	1	0	0	0	1	1	1	0	0	0	0	0	0	1	0	0	1	1	1	1
15	1	1	1	1	1	1	1	1	0	0	0	0	1	1	1	1	0	1	1	1	0	0	0	0	0	0	1	0	0	1	1	1	0
14	1	0		0	1	1	1	1	1	0	1	1	0	1	1	1	0	1	1	1	0	0	0	1	1	0	0	1	0	0	1	1	1
15	0	1	1	1	1	0	1	1	0	0	0	0	0	1	1	1	1	0	0	0	0	0	0	0	0	1	1	0	0	0	0	0	0
15	1	0		0	1	0	0	0	0	0	0	0	0	1	0	0	0	1	1	0	0	0	1	0	0	0	0	0	0	1	0	0	0
15	0	1	0	0	0	1	1	1	0	1	0	0	0	1	0	1	0	1	1	1	0	0	1	0	0	1	1	1	0	1	1	1	0
15	1	1	1	1	1	1	0	0	0	0	0	0	1	1	0	0	0	1	0	1	0	0	1	0	0	0	1	0	0	0	1	1	1
15	0	1	1	1	0	0	1	1	0	1	1	0	0	1	0	0	0	0	1	0	0	0	0	0	0	0	1	1	0	0	0	0	0
15	0	0		0	0	1	1	1	1	1	0	0	1	1	1	1	0	1	1	0	1	1	1	0	0	1	1	1	1	0	1	1	0
15	0	0		0	0	1	1	1	0	0	0	0	0	0	0	0	0	0	0	1	0	0	0	0	0	0	1	0	0	1	0	0	0
14	0	1	1	0	1	1	0	1	0	1	0	0	1	1	0	0	0	1	1	1	0	0	1	0	0	1	1	1	0	1	1	1	1
15	1	0		0	1	0	1	1	1	1	0	0	0	1	0	0	0	1	1	1	0	0	1	1	0	0	1	0	0	0	1	1	1
15	0	0		0	1	1	1	1	1	0	0	0	0	1	0	0	0	1	1	1	0	0	1	0	0	0	0	1	0	0	1	0	0
15	1	1	1	1	1	1	1	1	0	0	0	0	1	1	0	0	0	1	1	1	0	0	1	0	0	1	1	1	0	0	1	1	1
15	1	1	1	1	1	1	1	1	1	0	0	0	0	1	0	0	0	1	1	1	0	1	1	0	0	1	1	1	0	0	1	0	0
15	1	0		0	1	1	0	1	1	0	0	0	1	1	0	0	0	1	1	1	0	0	1	1	0	1	1	1	0	0	1	1	1
15	1	0		0	1	1	1	1	0	0	0	0	1	1	0	0	0	1	1	1	0	1	1	0	0	1	1	1	1	1	1	1	1
15	0	1	1	1	1	1	1	1	0	1	0	1	0	1	0	0	0	0	1	1	0	0	1	0	0	0	1	0	1	0	0	0	0
15	0	0		0	1	0	1	1	0	0	0	0	0	1	1	1	1	1	1	1	0	0	1	0	0	0	1	1	1	1	0	0	0
14	1	0		1	1	1	1	1	0	1	0	0	0	1	0	0	0	1	1	1	0	0	1	1	0	1	1	0	0	0	1	1	1
14	0	1	1	1	1	0	1	1	0	1	1	1	0	1	0	0	0	0	0	1	0	1	1	0	0	0	1	1	1	0	0	0	0
15	0	1	0	0	0	1	0	0	0	0	0	0	0	1	0	0	0	0	1	0	0	0	0	0	0	0	1	0	0	1	1	0	0
15	1	1	1	1	1	1	1	1	1	1	0	0	1	1	0	1	0	1	1	1	0	0	1	0	0	1	1	1	0	1	1	1	1
15	1	0		1	1	0	0	0	0	1	1	0	0	1	1	1	0	1	1	0	0	0	0	0	0	1	1	0	0	0	1	1	1
15	1	0		1	1	1	0	1	0	0	0	0	1	1	0	0	0	1	1	1	0	0	1	0	0	1	1	0	1	0	1	1	1
15	1	0		1	1	1	1	1	1	1	0	0	0	<	0	0	0	1	1	0	0	0	0	0	0	0	1	0	0	1	1	1	1
15	1	0		1	1	1	0	0	0	1	0	0	1	1	0	0	0	1	1	1	0	0	1	0	0	0	1	0	0	1	1	1	1
15	1	1	0	1	1	1	1	1	0	1	0	1	1	1	1	1	1	1	1	1	0	0	1	0	0	1	1	1	0	0	0	1	1
15	1	0		1	1	1	1	0	1	1	0	1	0	1	1	0	0	1	1	1	0	0	1	0	0	1	1	1	0	0	1	1	0
15	0	0		0	1	1	1	1	0	0	0	1	0	1	1	1	1	1	1	1	0	1	1	0	0	1	1	1	0	0	0	1	0
15	1	1	0	1	1	1	0	1	0	1	0	0	1	1	1	1	1	1	1	1	0	0	1	0	0	1	0	0	0	1	0	1	1
15	1	1	0	0	1	0	1	1	0	1	0	0	0	1	0	0	0	1	1	1	1	0	0	0	0	0	0	1	1	1	1	0	1
15	1	1	1	1	1	1	1	1	1	0	0	0	0	1	0	1	0	1	1	1	0	0	1	0	0	1	1	0	0	1	1	1	1
15	1	1	0	0	1	1	0	0	0	0	0	0	0	1	1	1	0	1	0	0	0	0	1	0	0	1	1	1	1	0	0	1	0
15	1	1	0	1	1	0	1	1	0	1	0	0	1	1	1	1	1	0	1	1	0	0	1	0	0	1	0	0	0	0	1	0	0
15	0	1	0	0	0	1	1	1	0	1	0	0	1	1	0	0	0	1	1	0	0	0	1	0	0	1	1	0	0	1	1	0	0
14	1	0		1	1	1	1	1	0	1	0	0	0	0	0	0	0	1	1	0	0	0	1	0	0	0	0	0	0	1	1	0	0
15	1	1	1	1	1	1	1	1	1	1	0	1	1	1	1	1	1	1	0	1	0	0	1	1	0	1	1	1	1	1	1	0	0
15	1	1	1	1	1	1	1	1	1	1	0	0	1	1	1	1	1	1	1	1	0	0	0	0	0	1	1	1	1	1	1	0	0
15	0	1	1	1	0	0	1	1	0	1	1	1	0	1	0	0	0	1	1	0		1	0	0	0	1	1	0	0	0	0	0	0
15	1	0		1	1	1	1	1	0	1	0	0	0	1	1	0	0	1	1	1	0	0	1	0	0	1	1	0	0	1	1	0	1
15	1	1	1	1	1	1	0	1	0	1	1	0	0	1	0	0	0	1	1	1	0	0	1	0	0	0	1	0	0	1	1	1	0
15	0	1	1	0	1	1	1	1	0	0	0	0	1	0	0	0	0	0	0	1	0	0	0	0	0	1	1	1	0	1	0	0	0
15	1	1	0	1	1	1	1	1	1	1	0	0	0	1	1	1	1	1	1	1	0	0	1	1	0	0	1	0	1	0	1	0	1
15	1	1	1	1	1	1	1	1	1	1	0	0	1	1	1	1	1	0	1	1	0	0	1	0	0	1	1	1	1	1	1	0	1
15	0	0		1	1	1	1	1	1	1	0	0	1	1	1	0	1	0	1	1	1	0	1	1	0	1	0	0	0	0	1	1	0
15	0	1	1	1	1	1	0	1	1	1	0	0	1	1	1	0	1	1	1	1	0	0	1	0	0	1	1	0	1	1	1	1	0
15	1	1	1	1	1	0	1	1	0	1	0	0	0	1	0	0	0	1	1	1	0	0	1	0	0	0	1	0	0	1	1	0	0
15	1	1	0	1	1	1	1	1	0	0	0	0	1	1	1	1	1	1	1	1	0	0	<	0	0	0	1	0	0	0	1	1	0
15	1	0		1	1	1	1	1	0	1	0	0	0	1	0	0	0	1	1	1	0	0	1	1	0	1	1	0	0	0	1	1	0
15	0	1	0	1	1	0	1	1	0	1	0	0	0	1	0	0	0	1	1	1	0	0	1	0	0	0	1	0	0	0	1	0	0
15	0	1	1	1	0	1	1	0	0	1	0	0	0	1	0	0	0	1	0	0	0	0	0	0	0	0	1	0	0	0	0	0	0
15	0	1	0	1	1	1	0	0	0	1	0	0	1	1	0	0	0	0	1	1	0	0	1	0	0	1	1	0	0	0	0	0	0
15	1	1	1	1	0	1	1	1	1	1	1	1	1	1	1	1	1	1	1	1	1	1	1	1	1	1	0	0	0	1	1	1	1
14	0	1	1	1	0	0	0	0	1	0	0	0	1	1	1	0	1	1	1	1	0	0	1	0	0	1	1	0	0	1	1	1	0
15	0	0		1	1	1	1	1	0	1	0	0	1	1	1	1	1	1	0	1	0	0	1	1	0	1	1	1	0	0	1	1	0
15	1	1	1	0	1	0	0	1	1	1	0	0	1	1	1	1	0	0	1	0	0	0	1	0	0	0	1	0	0	0	1	0	0
15	1	0		0	1	1	1	0	0	0	0	0	1	1	1	0	0	1	0	1	0	0	1	0	0	1	1	0	0	1	1	0	1
15	1	0		0	0	1	1	1	0	1	0	0	0	1	1	1	1	1	1	1	0	0	1	1	0	1	1	0	0	1	1	0	0
15	0	1	1	1	1	0	0	0	0	1	0	0	1	1	0	0	0	1	1	0	0	0	1	0	0	0	1	0	0	1	1	0	0
15	1	1	1	0	1	0	1	1	0	1	1	1	0	0	0	0	0	0	1	1	0	0	1	1	1	1	1	0	0	1	0	0	1
15	1	1	1	0	1	1	1	1	0	1	0	0	1	1	1	1	1	1	1	1	0	0	1	0	0	1	1	0	0	1	1	0	1
15	1	0		0	1	1	1	1	1	1	0	0	1	1	1	1	1	1	1	1	0	1	1	0	0	1	1	1	0	0	1	1	1
15	0	1	0	1	1	1	1	1	1	1	1	0	1	1	1	1	1	1	1	1	0	1	1	1	0	1	1	0	0	0	1	1	1
15	0	1	0	1	1	0	0	0	0	0	0	0	0	1	1	0	0	0	0	0	0	0	1	0	0	1	0	0	0	1	1	1	0
15	1	1	1	1	1	1	1	1	0	1	0	0	1	1	1	1	0	1	1	1	0	0	1	0	0	0	1	0	0	1	1	0	1
15	0	1	1	1	1	1	1	1	1	1	0	0	0	0	0	0	0	1	1	0	0	0	1	0	0	0	1	1	0	1	1	0	0
15	1	0		0	1	0	1	1	0	1	0	0	0	1	0	0	0	1	0	1	0	1	1	1	0	0	1	0	0	1	1	0	0
15	0	0		1	1	1	1	1	1	0	0	0	0	1	1	1	0	1	0	1	0	0	0	0	0	0	1	0	0	0	0	0	0
15	0	0		0	1	0	1	1	0	1	0	1	1	1	0	0	0	1	0	1	0	0	0	0	0	1	0	0	0	0	1	0	0
15	0	0		0	1	1	1	1	0	1	0	0	0	0	0	1	1	0	1	1	0	0	1	0	0	0	1	0	0	1	0	0	0
15	0	0		1	1	1	1	1	0	1	0	0	0	1	1	1	0	1	1	1	0	1	1	0	0	1	1	0	0	0	1	1	0
15	0	0		1	1	1	1	1	1	1	0	0	0	1	1	1	1	1	1	1	0	1	1	0	0	1	1	0	0	1	1	0	1
15	0	1	1	0	1	0	1	1	0	0	0	0	1	1	0	0	0	1	1	0	0	0	1	0	0	1	1	0	0	0	1	0	0
15	0	0		0	0	0	1	1	0	1	0	0	0	1	0	0	0	1	0	1	0	1	1	0	0	1	1	0	0	0	1	0	0
15	0	1	0	0	1	0	0	0	0	1	0	0	0	1	0	0	0	1	0	0	0	0	0	0	0	0	1	0	0	1	0	0	0
15	0	1	0	0	1	0	0	0	0	1	0	0	0	1	0	0	0	0	1	0	0	0	0	0	0	0	1	0	0	0	1	0	0
15	0	1	0	1	1	0	1	0	1	1	1	1	0	1	1	0	1	1	0	1	0	0	1	0	1	0	0	0	0	0	0	0	0
15	1	1	1	1	1	0	1	1	0	1	0	0	1	0	0	0	0	1	1	1	0	1	1	0	0	0	1	0	0	0	1	0	0
14	0	0		1	1	1	1	1	1	1	0	1	1	1	1	1	0	1	1	1	0	0	0	0	0	0	1	1	0	1	1	0	0
15	0	0		1	0	1	0	0	0	0	0	0	0	1	1	0	0	0	0	0	0	0	0	0	1	0	1	0	0	0	1	1	1
16	0	0		0	1	0	0	0	0	0	0	0	0	0	1	1	1	1	0	1	0	0	0	1	1	1	1	0	0	1	1	0	0
15	0	1	1	1	1	0	1	0	1	0	0	0	1	1	1	1	1	1	0	1	1	1	1	1	0	0	1	0	0	0	1	1	0
15	1	0		0	1	1	1	1	1	1	1	1	1	1	1	1	1	1	0	0	0	1	1	0	0	1	0	0	0	0	1	0	1
16	0	1	1	1	0	1	0	1	1	1	0	0	0	0	0	1	1	1	0	1	1	1	1	1	0	0	1	0	0	1	0	1	0
15	1	0		0	1	1	1	0	1	0	0	1	1	1	1	1	1	1	0	0	0	1	1	1	0	1	1	0	0	1	1	0	0
15	0	1	0	1	1	0	1	1	0	0	0	0	1	1	1	1	1	1	1	1	0	0	1	0	0	1	1	1	1	1	1	0	0
15	1	1	1	1	0	1	0	1	0	1	0	0	1	1	1	0	0	1	1	1	0	0	1	0	0	1	0	0	0	1	1	0	1
15	0	1	0	1	1	1	1	0	0	1	0	0	0	1	1	1	1	1	1	0	0	1	1	0	0	1	1	0	0	0	1	0	0
15	0	1	0	0	1	0	1	1	0	1	0	0	0	1	0	0	0	0	1	1	0	0	1	0	0	0	1	0	0	0	0	0	0
16	1	1	0	1	1	0	1	1	0	1	0	0	0	1	1	0	0	0	1	1	0	0	1	0	0	0	1	0	0	0	0	1	0
15	0	1	0	1	1	1	1	1	1	1	1	0	0	1	0	0	0	1	1	1	0	0	0	0	0	1	1	0	0	1	1	1	0
15	0	1	1	0	0	1	0	1	0	0	0	0	0	1	0	0	0	0	0	0	0	0	0	0	0	0	0	1	1	1	0	1	1
15	0	1	0	0	1	0	1	1	0	1	1	0	0	1	0	0	0	1	1	1	0	0	1	0	0	0	1	0	0	0	1	0	0
15	0	0		0	0	1	1	1	0	0	0	1	1	1	1	0	1	0	0	1	0	0	1	0	0	0	0	0	0	0	1	0	0
15	0	1	0	1	1	0	1	1	1	1	0	0	0	1	0	1	0	1	1	1	0	0	0	0	0	0	0	0	0	1	1	0	0
15	1	1	1	0	1	1	0	1	0	1	0	0	0	0	0	0	0	0	1	0	0	1	1	0	0	1	0	0	0	0	1	1	1
15	0	0		0	1	1	1	0	0	0	0	1	1	1	0	0	0	1	1	1	0	0	1	0	0	1	1	0	0	0	0	0	0
15	0	1	1	0	1	0	0	1	0	0	0	0	0	1	1	0	0	0	1	0	0	0	0	0	0	0	1	0	0	0	1	0	0
15	0	0		0	1	0	1	1	0	1	0	0	0	1	0	0	0	1	1	1	0	0	1	0	0	0	0	0	0	0	0	0	0
15	0	1	1	1	1	1	1	0	1	0	0	0	1	0	0	0	0	0	1	1	0	0	1	1	0	1	0	1	0	0	0	0	0
15	0	1	1	0	1	0	1	1	1	1	0	0	0	1	0	0	0	1	1	1	0	0	0	0	0	0	1	0	0	0	0	0	0
14	0	0		1	1	1	1	1	0	0	0	0	0	1	0	0	0	1	1	1	0	0	0	0	0	1	0	0	0	1	1	0	0
15	0	1	0	1	1	1	0	1	0	1	0	0	0	1	0	0	0	0	0	0	0	0	0	0	0	0	1	0	0	0	0	0	0
15	0	0		0	1	0	1	1	0	0	0	0	0	0	0	0	0	0	1	0	0	0	0	0	0	0	1	0	0	0	0	0	0
15	1	1	1	0	1	0	1	1	1	1	1	0	0	1	0	0	0	1	1	1	0	0	0	1	0	0	1	0	0	0	1	1	1
15	1	1	0	0	1	1	1	1	0	1	1	1	0	1	1	1	1	1	1	1	0	0	1	0	0	0	0	0	0	0	1	1	0
15	0			1	0	1	1	1	0	1	0	0	0	1	0	0	0	1	1	1	0	0	1	1	0	1	1	0	0	0	1	0	0
15	1	0		0	1	0	1	0	1	0	0	0	1	0	0	0	1	0	1	0	0	1	1	0	0	0	1	0	0	0	1	0	0
15	1	1	1	1	1	1	0	0	0	1	0	0	0	1	0	0	0	0	1	0	0	0	1	0	0	1	1	0	0	1	1	1	0
15	0	1	0	1	1	0	1	0	0	1	0	0	1	1	0	0	0	1	0	1	0	1	1	0	0	0	1	0	0	1	1	0	0
15	0	0		1	1	1	1	0	0	1	0	0	1	1	1	0	0	1	1	1	1	0	1	0	0	1	1	0	0	1	1	0	0
15	1	0		0	1	1	1	1	1	1	1	1	1	1	1	1	1	1	1	1	1	1	1	1	1	1	1	0	1	0	1	0	0
15	1	0		0	1	1	1	1	1	1	0	0	0	0	0	0	1	1	0	0	0	1	1	1	1	1	1	0	0	0	0	0	1
15	0	1	1	0	1	0	1	1	1	1	0	0	0	1	0	0	0	0	1	1	0	1	0	0	0	0	1	1	1	0	0	0	0
15	0	1	1	1	1	1	1	1	0	0	1	1	0	1	0	0	0	0	1	1	0	0	1	0	0	0	1	1	0	0	1	0	0
15	0	1	1	1	1	0	1	1	1	1	0	0	0	1	0	1	0	1	1	1	0	0	0	0	0	0	1	1	0	1	0	1	0
15	0	0		0	1	1	1	1	0	1	0	0	0	1	0	0	0	1	1	1	0	0	1	0	0	1	1	0	0	1	1	1	0
15	1	1	1	0	1	1	1	0	0	1	0	1	0	0	0	0	0	1	1	1	0	0	1	0	0	1	1	0	0	1	1	1	0
17	0	1	0	1	1	1	1	1	0	0	0	0	0	1	0	0	0	1	1	1	0	1	1	0	0	0	1	0	0	0	0	0	0
15	0	0		1	1	1	0	0	0	1	0	0	0	1	1	1	1	1	1	0	0	0	0	0	0	1	1	0	0	1	1	0	0
15	0	0		1	1	1	1	1	0	1	0	0	1	1	0	0	1	1	1	1	0	0	1	1	0	1	1	0	0	1	0	1	0
15	0	0		1	1	1	1	1	0	1	0	0	1	0	0	1	0	1	1	1	0	0	1	1	0	1	1	0	0	1	1	0	0
15	0	1	1	1	0	0	1	1	0	1	0	0	0	1	0	0	0	1	1	0	0	0	0	0	0	0	1	0	0	1	1	1	0
16	0	1	0	0	1	0	1	1	0	1	0	0	1	1	1	1	0	1	1	1	1	0	1	0	1	1	1	0	0	1	1	1	0
15	0	0		1	1	1	1	1	0	1	1	0	0	0	1	0	1	1	1	1	0	0	1	0	0	1	1	0	0	1	1	0	0
15	0	1	0	1	1	0	1	1	0	1	0	0	0	1	0	0	0	1	1	1	0	0	0	0	0	0	0	0	0	1	1	0	0
15	0	0		1	1	1	1	1	0	1	1	0	1	1	1	1	0	1	0	1	0	1	1	0	0	0	0	0	0	1	1	0	0
15	0	1	0	0	0	0	1	0	1	1	0	1	1	0	1	1	0	0	1	1	1	1	1	1	1	1	1	1	0	1	0	0	0
15	0	1	1	0	0	0	0	0	0	1	1	0	0	0	0	0	0	0	0	0	0	0	1	0	0	1	1	0	0	0	1	0	0
15	0	1	0	0	0	0	0	0	0	0	0	0	0	1	0	0	0	0	0	0	1	0	0	0	0	0	0	0	0	0	0	0	0
15	0	0		0	1	0	1	1	1	0	0	1	0	1	1	1	0	0	1	1	0	0	0	1	1	0	0	0	0	0	1	1	1
15	0	1	1	1	0	0	1	1	1	1	0	0	0	0	0	0	0	0	1	1	0	1	1	0	0	1	1	0	0	0	1	0	0
15	0	1	0	1	1	1	1	1	1	1	0	0	1	1	1	1	1	1	0	1	0	1	1	1	0	1	1	0	0	0	1	0	0
15	0	1	1	0	1	0	1	1	1	1	0	0	0	0	0	0	0	0	0	0	0	0	1	0	0	1	0	1	1	0	0	0	0
15	1	0		0	1	1	1	1	0	0	0	0	1	1	0	0	0	1	1	1	0	0	1	0	0	0	0	0	1	0	1	0	0
16	0	0		1	1	0	1	0	0	1	0	0	0	1	0	0	0	0	1	1	0	0	0	0	0	1	1	0	0	0	0	0	0
17	0	0		1	1	1	1	0	0	1	0	1	0	1	1	0	1	1	0	1	0	1	1	0	0	0	1	0	0	0	1	1	0
15	1	0		0	1	0	1	1	1	0	0	0	0	1	0	0	0	0	1	1	0	0	1	0	0	0	0	1	0	0	0	0	1
17	0	1	1	1	1	1	1	1	0	1	0	0	1	1	1	1	1	0	1	1	0	1	1	1	0	1	1	0	0	0	1	1	0
15	0	1	0	1	1	0	1	1	0	1	0	0	0	1	0	0	0	0	0	1	0	0	1	1	0	1	1	1	0	1	0	0	0
15	0	0		0	1	1	1	1	1	0	0	0	0	0	0	0	0	0	0	0	0	0	0	0	0	0	0	0	0	1	1	1	1
15	1	0		0	1	1	1	1	0	1	0	0	0	1	0	1	1	1	1	1	0	0	1	1	0	1	1	0	0	0	1	1	0
15	0	0		0	1	1	1	1	0	1	1	0	0	1	0	0	0	0	1	1	0	0	1	0	0	1	1	0	0	0	1	0	0
15	0	0		0	1	0	1	1	0	1	0	0	0	1	0	0	0	1	1	1	0	0	1	1	0	1	1	1	1	0	1	0	0
15	0	1	0	0	1	1	1	0	0	0	0	0	0	1	0	1	0	0	1	1	0	0	1	0	0	1	1	0	0	0	1	0	0
17	0	0		0	1	0	0	1	0	1	1	0	0	1	0	0	0	0	1	0	0	0	1	0	0	1	0	0	0	1	1	0	0
16	0	0		0	1	0	0	0	0	1	1	0	0	1	0	1	0	0	0	0	0	0	1	0	0	0	1	1	0	0	0	0	0
17	0	1	1	1	1	0	0	0	0	1	0	0	1	0	0	0	0	0	1	1	0	0	0	0	0	0	1	1	0	0	0	0	0
16	0	1	1	1	1	0	0	0	0	1	0	0	2	0	0	0	0	0	1	1	0	0	0	0	0	0	1	1	0	0	0	0	0
17	0	1	0	0	1	0	1	1	1	0	0	0	0	1	0	0	0	0	0	1	0	1	1	1	0	1	0	0	0	1	1	0	0
16	1	1	1	0	1	1	0	0	0	0	0	1	1	1	0	0	0	0	1	1	0	0	1	0	0	1	1	0	0	0	1	0	1
17	0	0		0	1	1	0	0	0	1	0	0	0	1	0	0	0	1	1	1	0	0	1	0	0	1	1	0	0	0	1	0	0
17	0	1	1	0	1	0	1	1	0	1	0	0	0	1	0	0	0	1	1	1	0	0	1	0	0	0	0	0	0	0	1	0	0
16	0	0		0	1	1	0	0	0	1	0	0	0	1	1	1	0	1	0	0	0	0	1	0	0	1	0	0	0	0	1	1	0
17	0	0		0	1	1	1	1	0	0	0	0	1	1	0	0	0	0	1	1	0	1	1	0	0	1	1	1	1	0	1	1	1
16	0	1	1	0	1	1	0	1	1	1	0	0	1	0	0	0	0	0	1	1	0	0	1	0	0	0	1	0	0	1	1	0	0
16	0	0		0	1	1	1	1	0	1	0	0	0	1	1	0	0	0	0	0	0	1	1	0	0	0	1	0	0	1	1	0	0
16	1	1	1	1	1	0	0	0	1	0	0	1	0	1	0	0	0	0	1	1	0	0	0	0	1	1	0	0	0	1	1	0	0
16	1	0		0	1	0	1	1	0	1	0	0	0	1	1	1	0	0	1	0	0	0	1	0	0	0	1	1	0	1	1	1	0
16	0	1	1	1	0	1	1	0	0	1	0	0	0	1	1	0	0	0	1	1	0	0	1	1	0	1	1	1	0	0	0	0	0
15	1	0		0	1	1	1	1	1	1	0	0	1	1	1	1	0	1	1	0	0	0	1	0	0	1	1	1	0	0	1	0	0
16	0	0		0	1	0	1	1	1	1	0	0	0	1	1	0	0	0	1	0	0	0	0	0	0	0	1	0	0	0	0	0	0
16	0	1	1	1	0	0	1	1	0	1	0	0	0	1	1	1	1	0	1	1	0	1	1	0	0	1	1	1	1	1	0	0	0
16	0	1	1	0	1	1	1	1	0	0	0	0	0	1	1	0	0	1	1	1	0	0	0	0	0	0	1	0	0	0	0	0	0
16	0	0		0	0	0	0	1	0	1	0	0	0	1	0	0	0	1	1	1	0	1	1	0	0	0	1	1	0	1	0	0	0
16	0	1	0	0	0	0	0	1	1	0	0	0	0	1	0	0	0	0	1	0	0	0	0	0	0	0	1	1	0	0	0	0	0
15	0	0		0	0	0	0	0	0	0	0	0	1	1	1	0	0	1	1	1	0	0	0	0	0	0	0	0	0	0	0	0	0
16	0	1	1	1	1	1	1	1	1	1	1	1	1	1	1	0	0	1	1	1	0	0	1	1	0	1	1	0	0	1	1	1	0
16	1	0		0	1	1	1	1	0	1	0	0	1	1	0	1	0	1	1	1	0	1	1	0	0	1	1	1	0	1	1	0	0
16	0	0		0	1	1	0	0	0	0	0	0	1	0	0	0	0	1	1	0	0	0	1	0	0	1	1	0	0	0	1	0	0
16	1	0		0	1	0	1	0	0	1	0	0	1	1	1	0	0	1	0	1	0	0	1	1	0	1	0	0	0	0	1	0	0
16	0	0		0	1	0	1	1	0	1	0	1	0	1	0	0	0	0	1	1	0	0	1	0	0	1	1	1	0	0	1	1	0
16	0	1	1	0	0	1	0	0	0	0	0	1	1	0	0	0	1	1	0	0	0	1	0	0	1	1	0	0	1	0	0	0	0
15	0	1	1	0	0	0	0	1	1	0	0	0	0	1	1	1	0	0	0	1	0	0	1	1	0	1	1	0	0	1	1	0	0
15	0	1	0	1	0	0	0	1	1	0	0	0	0	1	1	1	0	0	0	1	0	0	1	1	0	1	1	0	0	1	1	0	0
15	0	0		0	1	1	1	1	1	0	0	0	0	1	1	1	0	1	1	1	1	0	0	0	1	0	0	0	0	0	1	0	0
15	1	0		0	1	1	1	1	1	1	0	1	1	1	1	1	1	1	1	1	0	0	1	0	0	1	0	0	0	0	1	0	0
15	1	0		0	1	1	1	1	0	1	0	0	0	1	1	1	0	1	1	1	0	0	1	0	0	1	1	0	0	0	1	0	0
15	0	1	0	1	1	0	1	1	1	0	0	0	0	1	0	0	0	0	1	1	0	0	0	0	0	0	1	0	0	1	0	0	0
15	0	1	1	1	1	0	1	1	1	0	0	0	0	1	1	1	1	0	1	1	0	0	1	0	0	0	1	0	1	1	1	0	0
15	0	0		0	1	1	0	0	0	0	0	0	0	1	1	1	0	1	1	1	0	1	1	0	0	1	0	0	0	0	1	0	0
15	0	1	0	0	1	0	1	1	1	1	0	0	0	1	0	0	1	1	0	1	1	0	1	0	0	0	1	0	0	0	0	0	0
15	0	0		0	1	1	1	1	0	1	1	0	1	1	0	0	0	1	0	1	0	0	1	0	0	1	0	0	0	0	1	0	0
14	0	0		0	1	1	1	1	0	1	0	0	0	1	1	1	0	0	1	1	0	1	1	0	0	1	1	0	0	0	0	0	0
15	0	1	1	1	1	1	1	1	0	1	0	0	0	0	0	0	0	1	1	1	0	0	1	0	0	1	1	1	1	0	0	0	0
15	0	1	0	0	1	1	1	1	1	0	1	1	0	1	1	0	0	1	1	1	0	1	1	1	0	1	1	0	0	1	1	1	0
15	0	1	0	0	1	0	0	1	0	0	0	0	0	1	1	0	0	0	1	0	0	0	1	0	0	0	1	1	0	0	0	0	0
15	1	1	0	1	0	0	1	0	1	0	0	0	0	1	1	0	0	1	1	1	0	1	0	1	0	1	0	0	0	1	1	0	0
15	0	0		0	1	0	1	1	0	1	0	0	0	1	0	0	0	0	1	0	0	0	1	0	0	1	0	0	0	1	1	0	0
16	0	1	1	0	1	0	1	1	0	0	0	0	0	1	1	1	0	0	1	1	0	0	1	0	0	1	0	0	0	0	1	0	0
16	0	0		0	1	1	0	0	0	1	0	0	1	1	1	0	0	1	1	0	0	0	1	1	0	1	1	1	1	0	0	0	0
15	1	1	1	1	0	1	0	1	0	0	0	1	0	1	0	0	1	1	1	1	0	0	0	0	0	1	1	1	1	1	1	0	1
16	1	1	1	1	1	1	1	1	1	0	1	1	1	1	1	1	1	1	1	1	0	0	0	0	0	0	1	1	0	1	1	0	0
14	1	1	0	0	0	0	0	1	0	1	0	0	0	1	0	0	0	0	0	1	0	0	1	0	0	0	1	0	0	0	1	0	0
14	0	1	1	1	1	1	1	1	0	1	0	0	0	1	1	0	1	1	1	0	0	0	1	1	0	0	1	0	0	1	1	0	0
15	1	1	1	0	1	1	1	1	1	1	0	1	1	1	0	0	0	1	1	1	0	1	1	0	0	1	1	1	1	0	0	0	0
14	1	0		0	1	1	1	1	0	1	0	0	1	1	1	1	0	1	1	1	0	0	1	0	0	1	1	1	0	0	0	0	0
14	1	0		0	1	1	1	1	0	1	0	1	0	1	1	0	0	1	1	1	0	0	1	0	0	0	1	0	0	1	1	0	0
15	1	0		0	1	1	0	1	0	1	1	0	1	1	1	1	0	1	1	1	0	0	1	0	0	1	1	0	0	0	0	1	0
15	1	1	0	1	1	0	0	0	0	1	0	0	0	1	0	0	0	1	0	1	1	0	0	0	0	1	1	0	0	1	0	0	0
15	1	0		0	1	1	1	1	0	1	1	0	0	1	0	0	0	1	0	1	0	0	1	0	0	1	1	0	0	1	1	1	0
15	1	1	0	0	0	1	1	1	0	1	0	0	0	1	1	1	1	1	1	1	0	0	1	1	0	1	1	0	0	1	1	1	1
15	0	0		0	1	1	0	1	0	0	0	0	1	1	0	0	0	1	1	0	0	0	1	0	0	0	0	1	1	0	1	0	0
15	0	0		0	0	0	1	1	0	1	0	0	0	1	0	0	0	0	0	1	0	1	1	0	0	0	1	0	0	0	0	0	0
15	1	1	1	1	1	1	1	1	0	1	0	0	0	1	0	0	0	1	1	1	0	0	1	1	0	1	1	0	1	1	1	0	0
15	0	1	1	0	1	0	1	1	0	1	0	0	0	1	0	0	0	1	1	1	0	0	1	0	0	1	1	1	0	0	0	0	0
15	0	0		0	1	0	1	1	0	1	0	0	0	1	0	0	0	0	1	1	0	0	0	1	0	0	1	0	0	0	0	1	0
15	1	1	1	1	1	1	1	1	0	1	0	0	0	1	1	0	1	1	0	1	0	0	1	0	0	0	1	0	0	1	1	0	0
15	0	0		0	1	1	1	1	0	1	0	0	1	1	1	1	0	1	0	1	0	1	1	0	0	1	1	0	0	0	1	0	0
15	0	0		0	1	0	1	1	0	1	0	1	0	1	1	1	1	0	1	1	0	1	1	0	0	0	1	0	0	0	0	0	0
15	1	0		0	1	1	1	1	0	1	0	0	0	1	1	1	0	1	0	0	0	0	1	0	0	1	1	1	0	1	1	0	0
14	1	0		0	1	1	1	1	1	1	0	1	0	1	1	1	1	1	0	0	1	0	0	0	1	0	1	0	0	1	1	1	0
15	0	0		0	1	0	1	1	0	0	0	1	0	1	1	1	0	1	1	1	0	1	1	0	0	1	1	0	0	1	1	0	0
15	1	0		0	1	0	1	1	0	1	0	0	0	0	0	0	0	1	1	1	0	0	1	0	0	1	0	0	0	1	1	1	1
15	0	0		0	1	1	1	1	0	1	1	1	0	1	1	1	1	1	0	1	0	1	1	0	0	0	1	0	0	0	0	0	1
15	1	0		0	1	1	1	0	1	1	1	1	0	1	0	0	0	0	0	1	0	0	1	0	0	1	1	0	0	0	1	0	0
15	1	1	1	0	1	0	0	1	1	0	0	0	1	1	1	0	0	1	1	0	0	0	1	1	0	1	1	0	1	0	1	0	0
15	1	1	1	0	1	1	0	1	1	1	0	1	1	1	0	1	1	1	1	0	0	1	0	0	1	1	1	1	1	1	0	0	0
15	1	1	1	1	1	0	1	1	0	1	0	0	0	1	1	1	1	0	1	1	0	0	1	0	0	0	1	0	0	1	1	0	1
15	1	0		0	1	1	1	1	0	0	0	0	1	1	1	1	1	1	1	1	0	0	1	0	0	1	1	1	0	1	0	0	0
15	1	1	0	0	0	1	0	1	0	1	0	0	0	1	0	0	0	1	1	1	0	0	1	1	0	1	1	0	0	0	1	0	0
15	0	0		0	1	1	1	1	0	0	0	0	1	1	0	0	0	0	0	1	0	1	1	0	0	1	1	0	0	0	0	0	0
14	1	1	1	1	1	0	0	1	0	1	0	0	0	1	0	0	0	1	1	1	0	0	1	0	0	1	0	0	1	1	1	0	0
15	1	1	1	1	0	0	0	1	0	0	0	0	0	1	1	1	0	1	1	0	0	0	0	0	0	0	1	1	1	0	0	0	0
16	1	1	1	1	1	1	0	1	0	1	0	0	1	1	1	1	1	1	1	0	0	0	1	1	0	1	1	0	0	1	1	1	1
15	1	1	1	1	1	1	1	1	0	0	0	0	0	1	1	1	0	0	1	1	0	0	1	1	0	1	1	0	1	1	1	0	0
15	1	0		1	1	1	1	1	0	0	0	0	0	1	1	0	0	1	1	1	0	0	1	0	0	0	0	0	0	0	1	0	0
15	0	0		1	1	1	1	1	0	1	0	0	1	1	1	1	0	1	1	1	0	0	1	1	0	1	1	1	1	0	1	0	0
15	1	0		1	1	0	1	1	0	0	0	0	1	1	1	1	0	1	1	1	0	0	0	0	1	0	1	1	1	0	1	1	1
14	0	0		1	0	0	1	0	1	1	0	1	0	0	1	1	1	1	1	1	0	0	1	1	0	1	1	0	0	0	1	0	0
15	1	0		0	1	1	1	1	0	1	1	1	1	1	1	1	1	1	1	1	0	0	1	0	0	1	1	0	0	0	1	0	0
15	1	1	1	1	1	1	1	1	1	1	0	0	0	1	1	1	1	1	1	1	0	0	1	1	0	1	1	0	0	1	0	0	0
15	1	0		0	1	1	1	1	0	1	0	0	1	1	1	0	0	1	1	1	0	0	1	0	0	1	1	1	1	1	1	1	1
15	0	0		1	1	1	1	1	1	1	0	0	0	1	0	0	0	1	1	1	0	1	1	0	0	0	1	0	1	1	1	0	1
15	1	1	1	0	1	1	1	0	0	1	0	0	0	1	1	1	0	1	1	0	0	0	1	0	0	1	1	0	1	0	0	0	1
15	1	1	1	1	1	1	1	1	0	0	0	1	0	1	1	1	1	1	1	1	0	0	1	0	0	0	0	0	1	0	1	0	0
15	1	0		1	1	1	0	1	1	1	0	0	1	1	1	0	0	1	1	1	0	0	1	0	0	1	1	0	0	1	1	0	0
15	0	1	1	0	0	1	1	1	1	1	0	0	1	1	1	0	0	1	1	1	0	0	0	1	0	0	1	0	1	0	0	0	0
15	1	1	1	0	1	1	0	1	0	1	0	0	1	1	0	0	0	1	1	1	0	1	1	1	0	1	1	1	1	0	1	1	0
15	1	1	0	1	1	1	0	1	1	1	0	1	1	1	0	0	1	1	1	1	0	1	1	1	0	0	1	0	0	1	1	0	0
16	1	1	0	0	0	1	1	1	0	1	1	0	0	1	0	0	0	0	0	1	0	0	1	0	0	1	1	1	0	0	0	0	0
15	1	1	1	0	0	1	0	0	0	1	0	1	1	0	0	0	0	1	1	0	0	0	1	0	0	1	0	0	1	1	1	0	0
15	1	0		1	1	0	1	1	0	0	0	0	1	1	0	0	0	1	1	1	0	0	1	0	0	0	1	0	0	0	1	0	0
15	0	0		1	1	1	1	1	0	1	0	0	1	1	0	0	0	1	1	1	0	0	1	0	0	0	1	0	0	1	1	0	0
15	1	0		0	1	1	1	1	0	0	0	0	1	1	1	1	1	1	1	1	0	0	1	0	0	1	0	1	0	1	1	0	0
14	1	0		1	0	1	1	1	0	0	0	0	0	0	1	1	1	1	0	1	0	0	1	0	0	1	1	0	0	1	1	0	0
15	1	1	1	1	0	1	1	1	1	1	1	0	0	1	1	0	0	1	1	1	0	0	1	0	0	1	0	1	0	1	1	0	0
15	1	1	1	0	1	1	1	1	1	0	0	0	1	1	1	0	0	1	1	1	0	0	1	0	0	1	1	1	1	0	1	0	0
15	0	0		0	1	1	1	1	0	1	0	0	0	1	1	0	0	1	1	1	0	0	1	0	0	1	1	0	0	0	1	0	0
15	1	0		1	1	0	1	1	0	0	0	0	1	0	0	0	0	1	1	0	0	0	0	1	1	0	0	1	0	0	1	0	0
15	1	1	1	1	1	1	1	1	1	0	0	1	0	0	1	1	1	1	1	1	0	0	1	0	0	1	0	0	0	0	1	1	1
15	0	1	1	1	1	1	1	1	1	0	1	1	0	1	0	0	1	1	1	1	0	0	0	0	0	1	1	1	0	0	1	0	0
15	0	1	0	0	1	0	1	1	1	1	1	0	0	0	0	0	1	0	1	1	0	1	1	1	0	0	1	1	0	1	0	0	0
15	1	1	1	0	1	1	1	1	0	1	1	0	0	0	0	0	1	1	1	1	0	0	1	0	0	1	0	1	1	0	0	0	0
15	0	0		0	0	1	1	0	1	0	0	0	1	0	0	0	0	1	1	0	0	0	0	0	0	0	1	0	0	0	1	0	1
15	0	1	0	1	1	1	1	1	0	0	0	0	0	1	1	1	0	1	1	0	0	0	1	0	0	0	1	0	0	0	0	0	0
15	0	1	0	1	1	1	1	1	0	1	0	0	0	1	1	0	0	1	1	1	0	0	1	1	0	1	1	0	0	0	0	0	0
15	1	1	1	0	1	1	0	0	1	0	0	0	1	1	0	0	0	1	1	0	0	0	1	1	0	1	0	0	1	0	1	0	0
15	0	0		1	1	1	1	1	1	0	0	0	0	1	1	0	0	1	1	1	0	0	1	0	0	1	1	1	0	0	1	1	0
15	1	0		1	1	1	1	1	0	1	0	0	1	1	0	0	0	1	1	1	0	0	1	1	0	1	1	1	0	1	1	1	1
15	0	1	1	0	1	0	0	1	0	0	0	0	0	1	0	0	0	1	1	1	0	0	1	0	0	0	1	1	0	1	0	0	0
15	0	1	1	1	1	0	1	1	0	0	0	1	0	1	1	0	0	0	1	1	0	1	1	0	0	0	1	1	0	0	0	0	0
15	0	1	0	1	1	1	1	0	0	0	0	0	1	0	0	0	0	0	1	1	0	0	1	0	0	0	1	0	0	0	0	1	0
15	1	1	1	0	1	1	1	0	0	1	0	0	1	1	1	0	0	1	1	1	0	1	1	0	0	1	1	0	0	1	1	1	0
15	1	0		1	1	0	0	1	1	0	0	0	0	1	0	0	0	1	1	1	0	0	1	0	0	1	0	0	0	0	1	0	0
15	1	1	0	1	1	1	1	1	0	0	0	0	1	1	0	1	1	1	1	1	0	1	1	0	0	1	1	0	0	1	1	0	0
14	1	1	0	0	0	1	0	0	0	0	0	1	0	1	1	1	1	1	0	0	0	0	1	0	0	1	1	0	0	0	1	1	0
15	1	0		1	1	0	1	1	0	0	0	1	1	1	1	0	0	1	1	1	0	1	1	1	0	1	1	1	0	1	0	0	0
15	1	0		1	1	1	1	1	0	1	1	1	0	1	0	1	1	1	1	1	0	0	1	1	0	1	0	0	0	1	1	0	1
15	1	0		1	1	1	1	1	0	1	0	0	0	1	1	1	0	1	1	0	0	0	1	0	0	1	1	0	0	0	0	0	0
15	1	1	1	0	1	1	1	1	1	1	0	0	0	1	0	0	0	1	1	1	0	0	1	0	0	1	1	0	0	0	1	0	0
15	0	0		0	1	1	0	0	0	1	0	1	1	1	1	1	1	1	1	1	0	0	0	0	0	0	0	0	0	0	1	0	0
14	0	0		1	0	1	0	0	0	1	0	0	0	0	1	1	1	0	0	1	0	0	1	0	0	1	0	0	0	0	1	0	0
15	1	1	1	1	1	0	1	1	1	1	0	0	0	1	0	0	0	1	1	1	0	0	0	0	0	1	1	0	0	0	1	0	0
15	1	1	1	1	1	1	1	1	0	1	1	1	0	1	0	1	1	1	0	0	0	1	1	1	0	1	1	1	1	0	1	0	0
16	0	0		0	1	1	1	1	0	1	1	0	0	1	1	1	1	1	1	1	0	1	1	1	0	1	0	0	0	1	1	1	0
16	0	1	1	0	0	0	1	1	0	0	1	0	1	1	1	1	1	1	1	1	0	1	0	0	0	1	0	0	0	0	1	0	0
15	1	0		1	0	0	1	1	0	0	1	1	1	1	1	1	1	1	1	1	0	1	0	1	0	0	0	0	0	0	0	0	1
15	1	0		1	1	1	1	1	1	0	0	0	0	1	1	1	1	0	1	1	0	1	1	1	0	1	0	0	0	0	0	0	1
16	0	1	1	1	0	0	1	1	0	0	0	0	0	1	1	1	0	1	1	1	0	1	0	0	0	1	0	0	1	1	1	1	1
15	1	1	1	0	0	0	1	1	1	1	1	1	1	1	1	1	1	1	1	1	0	0	1	0	0	0	0	0	0	1	1	0	0
15	0	0		0	0	0	1	1	0	1	1	1	1	1	0	0	0	0	1	1	0	0	1	0	0	1	0	0	0	0	1	1	1
15	1	1	0	0	1	1	0	0	0	1	1	0	1	0	0	0	0	1	1	1	0	1	0	1	0	1	0	0	0	1	1	0	0
14	1	0		1	1	1	0	0	0	1	1	0	1	1	0	0	1	1	0	0	0	1	1	1	0	0	0	0	0	1	0	1	0
15	0	0		1	1	1	1	1	0	0	0	0	1	1	1	1	0	0	0	1	0	0	1	1	0	1	0	0	0	0	1	1	0
15	0	0		0	0	0	1	1	1	1	0	0	0	0	0	1	0	0	1	1	0	1	1	0	0	1	0	0	0	1	0	1	1
14	1	1	1	1	1	1	1	1	1	1	0	0	1	1	1	1	0	1	1	1	0	0	0	1	0	0	0	0	1	1	1	1	1
15	1	1	1	1	1	1	0	1	0	1	0	1	1	1	0	0	0	0	1	0	1	0	1	1	0	1	1	0	1	0	1	0	1
15	1	1	1	1	1	1	1	1	1	1	1	0	0	0	1	0	0	1	1	1	0	0	1	0	0	0	0	0	1	1	1	0	1
15	0	0		0	1	1	1	1	0	0	0	0	0	0	0	0	0	0	0	1	0	1	1	0	0	1	0	0	0	1	1	0	0
16	0	0		0	1	1	1	1	0	0	0	0	1	1	1	1	0	1	1	1	0	0	1	0	0	1	0	0	0	0	0	0	1
16	1	1	0	0	0	1	0	1	0	1	0	1	1	1	0	1	0	1	1	1	0	1	0	0	0	1	0	0	0	1	0	0	1
15	0	0		1	1	1	0	1	1	0	0	0	0	1	0	0	0	0	1	1	0	1	1	1	0	1	0	0	0	1	1	1	1
15	1	0		1	0	0	1	1	1	1	0	0	1	1	0	0	0	0	1	1	0	1	0	1	0	1	0	0	0	0	1	0	0
14	1	1	1	1	1	1	1	1	0	0	0	0	1	1	0	1	1	1	1	1	0	1	1	1	0	1	1	1	1	0	1	0	0
15	0	1	1	0	1	1	1	1	1	1	0	0	1	1	1	1	0	1	1	0	0	1	1	0	0	1	0	0	0	1	0	0	1
15	1	0		1	1	1	0	1	0	0	0	1	0	0	1	1	0	1	0	1	0	1	1	0	0	1	0	0	0	1	1	0	0
15	0	0		0	1	1	1	1	0	1	1	1	1	1	0	0	1	1	1	0	0	1	0	0	0	0	1	0	0	0	0	0	1
15	1	0		1	0	0	1	1	0	1	0	0	0	1	0	0	1	0	1	0	0	0	1	1	0	1	0	0	0	1	1	1	1
15	1	1	1	0	1	1	0	1	0	1	0	1	0	1	1	0	0	0	1	1	0	1	0	0	0	1	1	0	1	0	1	0	0
15	1	1	1	1	1	1	0	1	1	1	1	0	1	1	1	0	0	0	1	0	0	1	1	1	0	1	0	0	0	0	1	0	0
14	0	1	1	1	1	1	1	1	0	0	0	0	0	0	0	1	0	1	1	0	0	1	1	0	0	0	1	0	0	0	0	1	1
15	0	0		1	1	1	0	0	0	1	0	0	1	1	0	0	1	1	1	1	0	0	0	1	0	0	0	0	0	1	0	1	1
15	1	0		1	1	1	0	1	0	1	0	1	1	1	0	1	0	1	1	1	0	1	1	0	0	1	0	0	0	0	1	1	1
15	1	1	1	1	1	1	1	1	0	0	0	1	0	1	1	1	1	0	1	1	0	1	1	0	0	1	1	0	0	0	1	0	0
15	0	0		0	0	0	0	0	1	1	1	0	1	1	0	0	0	1	0	1	0	1	1	1	0	1	0	0	0	1	1	1	0
15	1	0		1	0	1	0	1	0	1	0	0	1	1	0	0	1	1	0	1	0	1	1	1	0	0	0	0	0	0	1	0	1
15	1	1	1	1	1	1	1	1	0	0	0	0	1	1	0	0	0	1	1	1	0	0	1	1	0	1	1	0	1	1	1	0	1
15	0	0		0	1	1	1	1	0	1	1	1	0	1	0	0	0	1	1	1	0	0	0	0	0	1	0	0	0	1	0	1	0
14	1	1	1	0	1	1	1	1	0	1	0	0	1	1	0	1	0	1	1	0	0	0	1	1	0	0	1	0	1	0	0	0	1
15	1	1	1	1	1	0	1	1	0	2	0	0	1	1	0	0	0	1	1	1	0	0	1	1	0	1	1	0	0	0	1	1	0
16	0	0		0	1	1	1	1	0	1	0	0	1	1	1	1	1	1	1	1	0	1	1	1	0	1	0	0	0	0	1	0	0
15	1	1	1	1	1	1	1	1	1	1	0	1	1	1	1	1	0	1	1	1	0	1	1	0	0	1	1	0	0	0	1	0	1
15	0	0		0	0	0	1	1	0	1	0	0	1	0	0	0	1	1	1	1	0	0	1	1	0	1	0	0	0	0	1	0	0
15	1	0		1	1	1	1	1	0	1	0	0	1	1	0	0	0	0	1	0	0	0	1	1	0	1	0	0	0	1	0	1	1
15	1	0		0	0	1	1	1	0	2	0	1	1	1	1	1	0	1	0	1	0	1	0	0	0	1	0	0	0	0	1	1	0
15	1	1	1	0	1	1	1	1	0	1	0	0	1	1	0	1	0	1	1	1	0	0	1	1	0	0	1	0	1	0	0	0	0
15	0	1	0	1	1	1	0	1	0	1	0	1	0	0	1	1	0	0	1	0	0	1	1	0	0	1	1	0	0	0	0	0	0
15	1	1	1	0	1	1	0	0	0	1	0	0	0	1	0	0	1	1	1	1	0	0	1	1	0	1	0	0	0	0	1	0	1
15	0	1	1	1	1	1	1	1	1	0	0	0	1	0	1	0	0	1	1	1	0	1	1	1	0	0	0	0	0	1	1	0	1
15	1	0		1	1	1	0	1	0	1	0	0	1	1	0	0	0	1	1	0	0	1	1	1	0	1	0	0	0	1	0	0	0
15	0	0		0	0	0	1	1	0	1	1	1	1	0	0	0	0	1	1	0	0	0	1	0	0	0	0	0	0	1	1	0	1
15	1	0		1	1	1	0	1	0	0	1	0	1	1	1	1	1	0	0	1	0	0	1	1	0	1	0	0	0	0	1	0	0
16	1	1	1	1	1	0	0	1	0	1	0	0	1	1	1	0	0	1	1	1	0	1	1	1	0	1	1	0	1	0	1	0	0
15	0	0		1	1	1	0	1	0	1	0	1	1	0	0	1	0	1	1	1	0	1	1	0	0	1	0	0	0	0	0	1	1
15	1	0		1	1	1	1	1	1	1	0	0	0	1	0	0	0	1	1	1	0	1	1	1	0	1	0	0	0	0	1	0	0
15	1	0		1	1	1	1	0	0	0	0	0	0	1	1	1	0	1	1	0	0	0	0	1	0	1	0	0	0	1	1	0	1
14	0	1	1	1	1	1	1	0	0	1	0	1	0	0	0	0	0	1	1	0	0	1	1	1	0	2	0	0	1	1	1	0	0
15	1	1	0	1	1	1	0	1	0	1	1	0	1	1	0	0	0	1	1	1	0	1	1	1	0	1	0	0	1	1	0	0	1
15	0	1	0	0	1	1	0	1	1	1	0	0	1	1	0	0	1	1	1	1	0	0	0	1	0	1	1	0	1	0	1	1	0
15	0	0		0	1	0	0	1	0	1	0	1	0	1	0	1	1	1	1	1	0	0	1	0	0	1	0	0	0	0	1	1	0
15	1	0		1	1	1	1	1	0	1	0	0	1	1	1	0	0	0	1	1	0	0	1	1	0	1	0	0	0	0	1	0	0
15	1	1	1	1	0	1	1	1	0	1	0	0	1	0	0	0	0	1	1	1	0	1	1	1	0	1	1	1	1	1	0	0	0
15	0	0		0	1	1	1	1	0	1	0	0	1	1	0	0	0	1	1	1	0	0	1	1	0	0	0	0	0	1	1	0	0
15	1	1	0	0	1	1	1	1	0	1	0	1	1	1	0	0	0	0	1	1	0	1	1	0	0	1	1	0	0	0	1	0	0
15	0	0		1	1	1	0	0	1	0	1	1	0	0	1	1	0	0	0	1	0	0	0	0	0	0	0	0	0	0	1	0	1
15	0	0		1	1	1	0	0	1	1	0	0	1	1	0	0	0	1	0	0	0	0	0	1	0	1	0	0	0	1	0	0	0
14	1	0		1	0	0	1	1	1	1	1	0	1	1	1	1	0	1	1	1	0	1	1	1	0	1	0	0	0	1	1	0	0
15	1	1	1	1	1	1	1	1	1	0	0	1	0	0	0	0	0	0	1	1	0	0	0	0	0	1	0	0	1	0	1	0	0
15	1	1	1	0	1	1	1	1	0	1	0	0	1	1	0	0	0	1	1	1	0	0	1	1	0	1	1	1	0	0	0	0	0
14	0	0		0	1	1	0	0	0	1	0	0	1	1	1	0	0	1	1	1	0	0	1	1	0	0	0	0	0	1	0	0	1
15	0	1	1	1	1	1	1	1	0	1	0	0	1	1	1	1	0	1	1	1	0	0	1	1	0	1	0	0	1	0	1	1	1
15	1	1	1	1	1	1	1	1	0	0	1	0	0	1	0	0	0	1	1	0	0	0	1	1	0	1	0	0	0	0	1	0	0
15	0	0		1	1	1	0	1	0	0	1	0	1	0	1	0	0	0	0	1	0	1	0	1	0	1	0	0	0	1	0	1	1
15	1	0		1	0	0	1	1	0	1	0	0	1	1	0	0	0	0	1	0	0	1	1	0	0	0	0	0	0	0	1	0	0
15	1	0		1	1	0	0	0	1	0	0	1	0	0	0	0	1	1	1	1	0	1	0	0	0	1	0	0	0	0	0	0	1
15	0	0		1	1	1	0	0	0	0	0	0	0	0	0	0	1	1	0	0	0	1	1	1	0	1	0	0	0	1	1	0	1
15	0	1	1	1	1	1	1	1	1	1	0	0	1	1	0	0	1	1	1	1	0	1	1	1	0	1	1	1	0	0	1	0	1
15	1	1	1	0	1	1	0	1	0	1	0	1	1	1	0	0	0	0	1	1	0	0	1	0	1	1	0	0	0	0	1	0	0
15	1	0		1	1	0	0	1	0	1	0	0	1	0	1	1	0	1	0	1	0	1	0	1	0	1	0	0	0	0	1	0	1
14	0	0		0	0	1	1	0	1	0	0	0	1	1	0	1	0	0	1	1	0	1	0	0	0	0	0	0	0	0	0	1	0
15	1	1	1	1	1	1	0	1	1	1	1	0	1	1	0	1	0	1	1	1	0	0	1	1	0	1	0	0	0	1	1	0	0
15	0	0		1	1	1	1	1	1	1	0	1	1	1	0	0	0	1	1	0	0	0	0	0	0	1	0	0	0	0	1	0	0
14	1	1	1	0	1	1	0	1	0	1	1	0	1	1	0	0	1	1	1	1	0	0	1	0	0	0	1	0	0	0	1	0	0
15	1	0		1	1	1	1	1	1	1	0	0	0	1	1	0	0	1	1	1	0	1	0	0	0	1	0	0	0	0	1	1	1
15	0	0		0	0	0	0	0	1	0	0	0	1	1	0	0	0	1	1	0	0	1	0	1	0	1	0	0	0	1	0	0	0
15	1	1	0	0	1	1	1	1	1	1	0	0	1	1	0	0	0	1	0	1	0	0	1	0	0	1	0	0	0	0	1	1	0
15	0	0		1	1	1	0	1	0	1	0	1	0	0	1	1	1	0	1	1	0	1	1	0	0	0	0	0	0	1	0	0	1
16	0	0		1	1	1	1	1	0	0	0	0	1	1	0	0	0	0	0	0	0	1	1	0	0	1	0	0	0	1	0	0	0
15	1	0		1	1	1	1	1	0	1	0	0	1	1	0	0	0	1	1	1	0	1	0	1	0	1	0	0	0	0	1	0	0
15	1	1	1	1	1	1	1	1	1	1	1	0	1	1	0	0	0	1	1	1	0	0	1	0	0	1	0	0	0	1	1	0	1
15	0	1	1	1	1	1	0	1	1	0	0	0	1	1	0	0	1	1	1	0	0	0	0	0	0	1	0	1	1	0	1	0	0
16	1	0		1	1	1	1	1	0	1	0	0	1	1	0	1	0	1	1	0	0	0	1	0	0	1	0	0	0	0	1	0	1
15	1	1	1	1	1	0	0	1	0	1	0	0	1	1	0	0	1	1	1	1	0	1	1	0	0	1	1	0	0	0	0	0	0
15	1	0		1	0	0	1	1	0	1	0	0	1	1	1	0	0	0	1	1	0	1	1	0	0	1	0	0	0	0	0	0	1
15	0	0		1	1	1	1	1	1	0	0	1	1	1	0	0	0	1	1	1	0	1	1	0	0	1	0	0	0	0	1	0	0
15	1	1	1	1	1	1	1	1	1	1	1	0	1	1	0	1	1	1	1	1	0	1	1	1	0	1	1	0	0	0	0	0	1
15	0	0		0	1	1	0	1	0	1	0	1	0	0	1	1	1	0	1	1	0	0	0	0	0	0	0	0	0	1	0	0	0
15	1	0		1	1	1	1	1	1	1	1	0	0	1	0	0	1	1	1	1	0	1	0	0	0	1	0	0	0	0	1	0	0
14	1	1	1	0	1	1	1	1	0	1	1	0	1	0	0	0	0	1	1	1	0	1	1	1	0	1	0	0	1	0	0	0	1
15	0	1	1	1	1	1	0	1	0	1	0	0	1	1	0	0	1	1	1	1	0	1	0	0	0	0	1	0	0	0	1	0	0
15	1	0		1	0	1	1	1	0	1	1	0	0	1	1	0	0	1	1	0	0	1	1	0	0	0	0	0	0	0	1	0	0
15	0	0		1	1	0	0	1	0	0	0	0	1	1	1	0	0	0	1	1	0	1	0	0	0	1	0	0	0	0	1	0	0
15	1	0		1	1	0	1	1	1	1	0	0	1	1	0	0	1	1	1	0	0	0	0	0	0	1	0	0	0	1	0	0	0
15	1	1	1	1	1	0	0	1	0	1	1	0	1	1	1	1	1	0	1	1	0	1	1	1	0	1	1	0	0	0	0	0	1
15	0	1	0	0	1	0	1	0	0	0	0	0	1	1	1	0	0	1	1	1	0	0	1	1	0	1	0	0	0	1	1	0	0
15	0	1	1	0	1	1	1	1	1	0	1	0	0	0	1	0	0	0	1	0	0	1	1	1	0	1	1	0	0	0	0	0	0
15	1	0		1	1	1	0	1	0	1	0	1	1	1	1	0	1	0	0	1	0	0	0	0	0	1	0	0	0	0	1	0	0
15	1	0		1	1	1	0	1	0	0	0	0	1	1	1	1	1	0	1	0	0	1	1	1	0	1	0	0	0	0	0	0	1
15	1	1	1	0	1	0	1	1	1	0	0	1	0	1	0	0	0	1	1	1	0	0	1	0	0	1	0	1	0	0	0	0	0
15	0	0		0	1	1	0	1	0	1	1	1	1	1	0	0	0	1	1	1	0	0	1	0	0	1	0	0	0	0	1	0	0
14	0	0		1	0	0	1	1	0	1	1	0	1	0	0	0	0	1	1	1	0	1	0	1	0	0	0	0	0	0	0	1	0
15	1	0		1	1	0	0	1	1	0	0	0	1	1	0	0	0	0	1	1	0	0	1	1	0	1	0	0	0	0	1	0	0
15	1	1	1	1	1	1	1	1	1	0	0	0	1	1	0	0	0	0	1	0	0	1	1	0	0	0	1	0	0	0	1	0	1
15	1	1	1	1	1	0	0	1	0	1	0	0	1	1	0	0	0	1	1	1	0	0	1	1	0	1	0	1	1	1	1	0	0
15	0	0		0	0	0	0	1	1	0	0	0	1	0	1	1	1	0	1	0	0	1	1	1	0	1	0	0	0	1	0	0	0
15	0	1	0	0	1	1	1	1	1	1	0	0	1	1	1	1	0	1	1	1	0	0	1	0	0	1	0	0	0	0	1	0	0
15	1	1	1	1	1	1	1	1	1	0	0	0	1	1	0	0	0	1	1	1	0	1	1	1	0	1	1	0	0	0	0	0	0
15	1	0		1	1	1	1	1	1	1	0	0	1	1	0	0	0	1	1	1	0	0	0	0	0	0	0	0	0	0	1	0	0
15	0	0		0	1	0	0	1	0	1	0	0	1	1	1	0	0	0	1	1	0	1	0	0	0	1	0	0	0	0	0	0	1
15	0	0		0	1	0	1	1	0	1	0	0	1	1	0	1	0	1	1	1	0	0	1	0	0	1	0	0	0	0	0	1	0
